# Supplementary material for: Exploring coagulation parameters as predictive biomarkers of Plasmodium infection: A comprehensive analysis of coagulation parameters
Source: PLoS One. 2024 Apr 16;19(4):e0301963. doi: 10.1371/journal.pone.0301963 (PMC11020526; doi:10.1371/journal.pone.0301963)
Supplement: S1 File — (XLSX) [file pone.0301963.s001.xlsx]

## Sheet: Sheet1
S.N	participant ID	participant condition	cases	controles	Age	agecas	agecontr	age group classification	sex	residence	occupation	religion	educational level	marital status	parasite species	parasite load	protrombin time	protronbine time range	activated partial tromboplastin time	activated partial tromboplastin time range	international normalization rate	INR range	RECODE of Age (Age)	Case_control	RECODE of Age (Age)
53	T=case	positive for malaria(case)	1		23	23		15-24	female	rular	house wife	ortodox	illtrate	married	Mixed	+1	13.2	normal	43.8	prolonged	1.11	1	21–25 years	1	21–25 years
26	T=case	positive for malaria(case)	1		19	19		15-24	male	rular	student	ortodox	secondary school	single	Mixed	+1	14.2	normal	40.5	prolonged	1.21	2	16–20 years	1	16–20 years
5	T=case	positive for malaria(case)	1		52	52		>35	female	rular	house wife	ortodox	illtrate	married	P.vivax	+1	15	normal	42.2	prolonged	1.28	2	31–35 years	1	31_and_above
48	T=case	positive for malaria(case)	1		10	10		<15	female	rular	student	ortodox	primery school	single	P.vivax	+1	15.3	prolonged	27.4	normal	1.31	2	<10 years	1	6–10 years
16	T=case	positive for malaria(case)	1		18	18		15-24	female	urban	student	ortodox	secondary school	single	P.vivax	+2	15.4	prolonged	27.5	normal	1.32	2	16–20 years	1	16–20 years
50	T=case	positive for malaria(case)	1		39	39		>35	female	rular	house wife	ortodox	illtrate	married	P.vivax	+1	15.8	prolonged	30.3	normal	1.36	2	31–35 years	1	31_and_above
17	T=case	positive for malaria(case)	1		22	22		15-24	male	rular	government employ	ortodox	secondary school	single	Mixed	+1	16	prolonged	24.1	normal	1.38	2	21–25 years	1	21–25 years
34	T=case	positive for malaria(case)	1		56	56		>35	male	rular	farmer	ortodox	primery school	married	Mixed	+1	16	prolonged	25.3	normal	1.38	2	31–35 years	1	31_and_above
44	T=case	positive for malaria(case)	1		15	15		15-24	male	rular	student	ortodox	primery school	single	P.falciperum	+1	16.1	prolonged	22.8	normal	1.39	2	11–15 years	1	11–15 years
57	T=case	positive for malaria(case)	1		27	27		25-35	male	rular	farmer	ortodox	illtrate	married	P.vivax	+1	16.1	prolonged	26.5	normal	1.39	2	26–30 years	1	26–30 years
47	T=case	positive for malaria(case)	1		9	9		<15	male	rular	student	ortodox	primery school	single	P.falciperum	+1	16.1	prolonged	40.3	prolonged	1.39	2	<10 years	1	6–10 years
46	T=case	positive for malaria(case)	1		30	30		25-35	female	rular	house wife	ortodox	illtrate	married	P.falciperum	+1	16.5	prolonged	27.2	normal	1.43	2	26–30 years	1	26–30 years
43	T=case	positive for malaria(case)	1		18	18		15-24	female	rular	student	ortodox	primery school	single	Mixed	+1	16.7	prolonged	21.5	normal	1.45	2	16–20 years	1	16–20 years
19	T=case	positive for malaria(case)	1		15	15		15-24	female	rular	student	ortodox	primery school	single	P.vivax	+1	16.7	prolonged	28.7	normal	1.45	2	11–15 years	1	11–15 years
41	T=case	positive for malaria(case)	1		20	20		15-24	female	rular	house wife	ortodox	illtrate	married	P.vivax	+1	17	prolonged	30.8	normal	1.48	2	16–20 years	1	16–20 years
37	T=case	positive for malaria(case)	1		9	9		<15	female	rular	government employ	ortodox	primery school	married	Mixed	+1	17	prolonged	39.1	prolonged	1.48	2	<10 years	1	6–10 years
22	T=case	positive for malaria(case)	1		40	40		>35	female	rular	house wife	ortodox	illtrate	married	P.vivax	+1	17.5	prolonged	40.6	prolonged	1.51	2	31–35 years	1	31_and_above
1	T=case	positive for malaria(case)	1		5	5		<15	male	rular	student	ortodox	primery school	single	P.vivax	+2	17.3	prolonged	87.2	prolonged	1.51	2	<10 years	1	1–5 years
45	T=case	positive for malaria(case)	1		3	3		<15	female	rular	other	ortodox	illtrate	single	P.falciperum	+1	17.9	prolonged	26.8	normal	1.56	2	<10 years	1	1–5 years
32	T=case	positive for malaria(case)	1		36	36		>35	female	rular	house wife	ortodox	illtrate	married	P.vivax	+2	18.4	prolonged	20.9	normal	1.61	2	31–35 years	1	31_and_above
6	T=case	positive for malaria(case)	1		26	26		25-35	male	rular	farmer	ortodox	illtrate	married	Mixed	+1	18.5	prolonged	39.2	prolonged	1.62	2	26–30 years	1	26–30 years
14	T=case	positive for malaria(case)	1		28	28		25-35	male	rular	farmer	ortodox	illtrate	single	P.vivax	+1	18.8	prolonged	37.6	prolonged	1.65	2	26–30 years	1	26–30 years
2	T=case	positive for malaria(case)	1		20	20		15-24	male	urban	student	ortodox	secondary school	single	Mixed	+2	18.9	prolonged	38.9	prolonged	1.66	2	16–20 years	1	16–20 years
49	T=case	positive for malaria(case)	1		41	41		>35	female	rular	house wife	ortodox	illtrate	married	P.vivax	+1	19.2	prolonged	24.9	normal	1.69	2	31–35 years	1	31_and_above
40	T=case	positive for malaria(case)	1		18	18		15-24	female	rular	student	ortodox	primery school	married	Mixed	+2	19.2	prolonged	44.2	prolonged	1.69	2	16–20 years	1	16–20 years
7	T=case	positive for malaria(case)	1		35	35		25-35	male	rular	farmer	ortodox	illtrate	divorsed	P.vivax	+3	19.2	prolonged	78	prolonged	1.69	2	31–35 years	1	31_and_above
8	T=case	positive for malaria(case)	1		20	20		15-24	male	rular	farmer	ortodox	illtrate	married	Mixed	+2	19.6	prolonged	31.7	normal	1.73	2	16–20 years	1	16–20 years
54	T=case	positive for malaria(case)	1		21	21		15-24	male	rular	farmer	ortodox	illtrate	divorsed	P.vivax	+1	20	prolonged	26.5	normal	1.77	2	21–25 years	1	21–25 years
39	T=case	positive for malaria(case)	1		18	18		15-24	female	rular	student	ortodox	primery school	single	P.vivax	+3	20.3	prolonged	48.8	prolonged	1.8	2	16–20 years	1	16–20 years
58	T=case	positive for malaria(case)	1		14	14		<15	male	rular	student	ortodox	primery school	single	P.falciperum	+2	20.4	prolonged	71.3	prolonged	1.81	2	11–15 years	1	11–15 years
56	T=case	positive for malaria(case)	1		15	15		15-24	female	rular	student	ortodox	primery school	single	Mixed	+2	20.5	prolonged	32.4	normal	1.82	2	11–15 years	1	11–15 years
4	T=case	positive for malaria(case)	1		14	14		<15	male	rular	student	ortodox	primery school	single	P.falciperum	+2	20.5	prolonged	41.5	prolonged	1.82	2	11–15 years	1	11–15 years
21	T=case	positive for malaria(case)	1		21	21		15-24	male	rular	farmer	ortodox	illtrate	single	Mixed	+2	20.6	prolonged	50	prolonged	1.83	2	21–25 years	1	21–25 years
59	T=case	positive for malaria(case)	1		13	13		<15	male	rular	student	ortodox	primery school	single	Mixed	+2	21.1	prolonged	34.5	normal	1.88	2	11–15 years	1	11–15 years
20	T=case	positive for malaria(case)	1		17	17		15-24	male	rular	student	ortodox	primery school	single	P.falciperum	+2	21.2	prolonged	51.7	prolonged	1.89	2	16–20 years	1	16–20 years
10	T=case	positive for malaria(case)	1		8	8		<15	male	rular	farmer	ortodox	primery school	single	P.vivax	+2	21.3	prolonged	42.6	prolonged	1.9	2	<10 years	1	6–10 years
3	T=case	positive for malaria(case)	1		26	26		25-35	male	rular	student	ortodox	primery school	single	P.falciperum	+1	21.7	prolonged	43.5	prolonged	1.94	2	26–30 years	1	26–30 years
31	T=case	positive for malaria(case)	1		10	10		<15	male	rular	student	ortodox	primery school	single	P.falciperum	+2	22.4	prolonged	38.1	prolonged	2.01	2	<10 years	1	6–10 years
42	T=case	positive for malaria(case)	1		7	7		<15	female	rular	student	ortodox	primery school	single	P.falciperum	+2	22.6	prolonged	36.5	prolonged	2.03	2	<10 years	1	6–10 years
13	T=case	positive for malaria(case)	1		8	8		<15	female	urban	student	ortodox	primery school	single	P.falciperum	+1	23	prolonged	34.2	normal	2.07	2	<10 years	1	6–10 years
28	T=case	positive for malaria(case)	1		20	20		15-24	female	rular	student	ortodox	primery school	single	P.falciperum	+2	24.3	prolonged	24.7	normal	2.2	2	16–20 years	1	16–20 years
60	T=case	positive for malaria(case)	1		18	18		15-24	male	rular	student	ortodox	primery school	single	P.falciperum	+2	24.3	prolonged	42.8	prolonged	2.2	2	16–20 years	1	16–20 years
33	T=case	positive for malaria(case)	1		35	35		25-35	female	rular	house wife	ortodox	illtrate	married	P.vivax	+2	24.7	prolonged	38.8	prolonged	2.24	2	31–35 years	1	31_and_above
29	T=case	positive for malaria(case)	1		18	18		15-24	female	urban	student	ortodox	primery school	single	Mixed	+2	24.9	prolonged	31.7	normal	2.26	2	16–20 years	1	16–20 years
18	T=case	positive for malaria(case)	1		14	14		<15	male	urban	student	ortodox	primery school	single	P.vivax	+2	25.3	prolonged	52.1	prolonged	2.31	2	11–15 years	1	11–15 years
25	T=case	positive for malaria(case)	1		15	15		15-24	male	rular	student	ortodox	primery school	single	P.vivax	+2	25.7	prolonged	44.3	prolonged	2.35	2	11–15 years	1	11–15 years
52	T=case	positive for malaria(case)	1		55	55		>35	male	rular	daily labor	ortodox	illtrate	married	P.falciperum	+2	26.2	prolonged	132.4	prolonged	2.4	2	31–35 years	1	31_and_above
30	T=case	positive for malaria(case)	1		25	25		25-35	female	rular	house wife	ortodox	illtrate	married	P.falciperum	+1	26.4	prolonged	23	normal	2.42	2	21–25 years	1	21–25 years
35	T=case	positive for malaria(case)	1		19	19		15-24	male	rular	student	ortodox	secondary school	single	P.falciperum	+2	27.5	prolonged	59.8	prolonged	2.54	2	16–20 years	1	16–20 years
27	T=case	positive for malaria(case)	1		18	18		15-24	male	rular	farmer	ortodox	primery school	single	P.falciperum	+3	29.1	prolonged	52.2	prolonged	2.78	2	16–20 years	1	16–20 years
23	T=case	positive for malaria(case)	1		17	17		15-24	female	urban	student	ortodox	primery school	married	P.falciperum	+4	30	prolonged	39.5	prolonged	2.79	2	16–20 years	1	16–20 years
15	T=case	positive for malaria(case)	1		14	14		<15	male	rular	student	ortodox	primery school	single	P.falciperum	+4	30.1	prolonged	43.8	prolonged	2.8	2	11–15 years	1	11–15 years
121	T=case	positive for malaria(case)	1		18	18		15-24	male	rular	government employ	ortodox	primery school	single	P.falciperum	+2	30.1	prolonged	62.4	prolonged	2.8	2	16–20 years	1	16–20 years
12	T=case	positive for malaria(case)	1		20	20		15-24	male	rular	farmer	ortodox	illtrate	single	P.falciperum	+4	30.6	prolonged	44.6	prolonged	2.85	2	16–20 years	1	16–20 years
11	T=case	positive for malaria(case)	1		15	15		15-24	male	rular	student	ortodox	primery school	single	P.falciperum	+4	30.7	prolonged	37.6	prolonged	2.86	2	11–15 years	1	11–15 years
9	T=case	positive for malaria(case)	1		20	20		15-24	male	rular	student	ortodox	secondary school	single	P.falciperum	+3	33.2	prolonged	47.5	prolonged	3.13	2	16–20 years	1	16–20 years
38	T=case	positive for malaria(case)	1		25	25		25-35	male	rular	farmer	ortodox	primery school	single	P.falciperum	+4	33.3	prolonged	49.5	prolonged	3.14	2	21–25 years	1	21–25 years
24	T=case	positive for malaria(case)	1		14	14		<15	male	rular	student	ortodox	primery school	single	P.falciperum	+3	34.1	prolonged	45.5	prolonged	3.22	2	11–15 years	1	11–15 years
51	T=case	positive for malaria(case)	1		18	18		15-24	male	rular	student	ortodox	primery school	single	P.falciperum	+3	34.7	prolonged	217.6	prolonged	3.28	2	16–20 years	1	16–20 years
36	T=case	positive for malaria(case)	1		41	41		>35	male	urban	government employ	ortodox	degree and above	single	P.falciperum	+4	38.9	prolonged	70.8	prolonged	3.75	2	31–35 years	1	31_and_above
74	c=control	aparently health(control)		2	25		25	25-35	male	rular	farmer	ortodox	primery school	single			9.8	normal	24.9	normal	0.8	1	21–25 years	2	21–25 years
64	c=control	aparently health(control)		2	24		24	15-24	female	rular	student	ortodox	secondary school	single			9.8	normal	32	normal	0.8	1	21–25 years	2	21–25 years
72	c=control	aparently health(control)		2	26		26	25-35	male	rular	farmer	ortodox	primery school	single			9.9	normal	30.8	normal	0.81	1	26–30 years	2	26–30 years
107	c=control	aparently health(control)		2	28		28	25-35	female	rular	house wife	ortodox	illtrate	married			13.1	normal	20.4	normal	1.1	1	26–30 years	2	26–30 years
105	c=control	aparently health(control)		2	21		21	15-24	male	rular	student	ortodox	secondary school	single			13.4	normal	23.5	normal	1.13	1	21–25 years	2	21–25 years
78	c=control	aparently health(control)		2	18		18	15-24	female	rular	farmer	ortodox	illtrate	single			13.4	normal	28.2	normal	1.13	1	16–20 years	2	16–20 years
73	c=control	aparently health(control)		2	18		18	15-24	female	urban	student	ortodox	primery school	single			13.5	normal	25.1	normal	1.14	1	16–20 years	2	16–20 years
67	c=control	aparently health(control)		2	26		26	25-35	male	rular	farmer	ortodox	illtrate	single			13.5	normal	30.9	normal	1.14	1	26–30 years	2	26–30 years
84	c=control	aparently health(control)		2	18		18	15-24	male	urban	student	ortodox	primery school	married			13.5	normal	32.1	normal	1.14	1	16–20 years	2	16–20 years
76	c=control	aparently health(control)		2	30		30	25-35	male	rular	farmer	ortodox	illtrate	single			13.6	normal	28.2	normal	1.15	1	26–30 years	2	26–30 years
75	c=control	aparently health(control)		2	30		30	25-35	female	rular	house wife	ortodox	primery school	single			13.6	normal	29.1	normal	1.15	1	26–30 years	2	26–30 years
65	c=control	aparently health(control)		2	28		28	25-35	male	rular	student	ortodox	secondary school	single			13.6	normal	34.5	normal	1.15	1	26–30 years	2	26–30 years
109	c=control	aparently health(control)		2	18		18	15-24	female	rular	student	ortodox	primery school	single			13.9	normal	23.6	normal	1.18	1	16–20 years	2	16–20 years
80	c=control	aparently health(control)		2	18		18	15-24	male	rular	farmer	ortodox	primery school	single			14.1	normal	24.8	normal	1.19	1	16–20 years	2	16–20 years
114	c=control	aparently health(control)		2	12		12	<15	male	rular	student	ortodox	primery school	single			14.1	normal	38.2	prolonged	1.2	1	11–15 years	2	11–15 years
79	c=control	aparently health(control)		2	19		19	15-24	male	urban	merchant	ortodox	illtrate	single			14.3	normal	27.5	normal	1.21	2	16–20 years	2	16–20 years
110	c=control	aparently health(control)		2	27		27	25-35	male	rular	farmer	ortodox	primery school	married			14.2	normal	28.2	normal	1.21	2	26–30 years	2	26–30 years
71	c=control	aparently health(control)		2	28		28	25-35	female	rular	house wife	ortodox	illtrate	single			14.2	normal	31.4	normal	1.21	2	26–30 years	2	26–30 years
83	c=control	aparently health(control)		2	16		16	15-24	female	rular	farmer	ortodox	illtrate	married			14.2	normal	34.2	normal	1.21	2	16–20 years	2	16–20 years
62	c=control	aparently health(control)		2	28		28	25-35	male	urban	government employ	ortodox	degree and above	single			14.2	normal	36.5	prolonged	1.21	2	26–30 years	2	26–30 years
89	c=control	aparently health(control)		2	18		18	15-24	female	rular	student	muslim	primery school	married			14.6	normal	25.6	normal	1.24	2	16–20 years	2	16–20 years
68	c=control	aparently health(control)		2	28		28	25-35	female	urban	house wife	ortodox	illtrate	single			14.5	normal	28.3	normal	1.24	2	26–30 years	2	26–30 years
63	c=control	aparently health(control)		2	26		26	25-35	male	rular	farmer	ortodox	illtrate	divorsed			14.5	normal	33.1	normal	1.24	2	26–30 years	2	26–30 years
70	c=control	aparently health(control)		2	27		27	25-35	male	rular	student	ortodox	primery school	single			14.5	normal	34.9	normal	1.24	2	26–30 years	2	26–30 years
82	c=control	aparently health(control)		2	30		30	25-35	male	rular	farmer	ortodox	primery school	single			14.5	normal	35.7	normal	1.24	2	26–30 years	2	26–30 years
77	c=control	aparently health(control)		2	25		25	25-35	male	urban	farmer	ortodox	primery school	single			14.6	normal	25.8	normal	1.25	2	21–25 years	2	21–25 years
66	c=control	aparently health(control)		2	18		18	15-24	female	rular	house wife	ortodox	illtrate	single			14.6	normal	36	normal	1.25	2	16–20 years	2	16–20 years
81	c=control	aparently health(control)		2	19		19	15-24	male	rular	farmer	ortodox	illtrate	single			15	normal	25.2	normal	1.28	2	16–20 years	2	16–20 years
69	c=control	aparently health(control)		2	32		32	25-35	male	urban	merchant	ortodox	primery school	single			15	normal	28.8	normal	1.28	2	31–35 years	2	31_and_above
90	c=control	aparently health(control)		2	20		20	15-24	male	urban	merchant	muslim	primery school	married			15	normal	32.7	normal	1.28	2	16–20 years	2	16–20 years
61	c=control	aparently health(control)		2	26		26	25-35	male	rular	farmer	ortodox	illtrate	married			15.1	prolonged	29.2	normal	1.29	2	26–30 years	2	26–30 years
96	c=control	aparently health(control)		2	27		27	25-35	male	rular	farmer	ortodox	illtrate	single			15.2	prolonged	30	normal	1.3	2	26–30 years	2	26–30 years
94	c=control	aparently health(control)		2	18		18	15-24	female	urban	house wife	ortodox	primery school	married			15.3	prolonged	26	normal	1.31	2	16–20 years	2	16–20 years
120	c=control	aparently health(control)		2	30		30	25-35	male	rular	farmer	ortodox	illtrate	married			15.3	prolonged	28.2	normal	1.31	2	26–30 years	2	26–30 years
97	c=control	aparently health(control)		2	20		20	15-24	female	rular	house wife	ortodox	illtrate	single			15.5	prolonged	24	normal	1.33	2	16–20 years	2	16–20 years
112	c=control	aparently health(control)		2	36		36	>35	male	rular	farmer	ortodox	illtrate	married			15.5	prolonged	26.3	normal	1.33	2	31–35 years	2	31_and_above
95	c=control	aparently health(control)		2	20		20	15-24	female	urban	government employ	ortodox	diploma	married			15.6	prolonged	32.5	normal	1.34	2	16–20 years	2	16–20 years
111	c=control	aparently health(control)		2	35		35	25-35	male	rular	farmer	ortodox	illtrate	married			16.2	prolonged	24.9	normal	1.4	2	31–35 years	2	31_and_above
116	c=control	aparently health(control)		2	22		22	15-24	male	urban	merchant	ortodox	primery school	single			16.2	prolonged	32.1	normal	1.4	2	21–25 years	2	21–25 years
102	c=control	aparently health(control)		2	17		17	15-24	male	rular	student	ortodox	primery school	single			16.3	prolonged	25.3	normal	1.41	2	16–20 years	2	16–20 years
101	c=control	aparently health(control)		2	18		18	15-24	male	rular	student	ortodox	primery school	single			16.4	prolonged	31.6	normal	1.42	2	16–20 years	2	16–20 years
103	c=control	aparently health(control)		2	15		15	15-24	female	rular	student	ortodox	primery school	single			16.4	prolonged	33.2	normal	1.42	2	11–15 years	2	11–15 years
85	c=control	aparently health(control)		2	18		18	15-24	female	rular	student	ortodox	primery school	single			16.4	prolonged	37.5	prolonged	1.42	2	16–20 years	2	16–20 years
119	c=control	aparently health(control)		2	20		20	15-24	male	rular	student	ortodox	secondary school	single			16.5	prolonged	24.8	normal	1.43	2	16–20 years	2	16–20 years
87	c=control	aparently health(control)		2	38		38	>35	female	rular	house wife	ortodox	illtrate	divorsed			16.5	prolonged	38.8	prolonged	1.43	2	31–35 years	2	31_and_above
92	c=control	aparently health(control)		2	26		26	25-35	female	urban	house wife	ortodox	primery school	married			16.6	prolonged	23.7	normal	1.44	2	26–30 years	2	26–30 years
104	c=control	aparently health(control)		2	25		25	25-35	male	rular	farmer	ortodox	primery school	single			16.9	prolonged	25.4	normal	1.47	2	21–25 years	2	21–25 years
115	c=control	aparently health(control)		2	14		14	<15	female	rular	student	ortodox	primery school	single			16.9	prolonged	41.3	prolonged	1.47	2	11–15 years	2	11–15 years
108	c=control	aparently health(control)		2	19		19	15-24	male	urban	student	muslim	secondary school	single			17.3	prolonged	20.4	normal	1.51	2	16–20 years	2	16–20 years
86	c=control	aparently health(control)		2	26		26	25-35	male	rular	farmer	ortodox	illtrate	single			17.3	prolonged	26.1	normal	1.51	2	26–30 years	2	26–30 years
93	c=control	aparently health(control)		2	29		29	25-35	female	rular	house wife	ortodox	illtrate	married			17.5	prolonged	27.9	normal	1.53	2	26–30 years	2	26–30 years
88	c=control	aparently health(control)		2	27		27	25-35	male	urban	merchant	muslim	secondary school	single			18	prolonged	40.5	prolonged	1.57	2	26–30 years	2	26–30 years
106	c=control	aparently health(control)		2	12		12	<15	female	rular	student	ortodox	primery school	single			18.2	prolonged	27.7	normal	1.59	2	11–15 years	2	11–15 years
99	c=control	aparently health(control)		2	23		23	15-24	female	rular	farmer	ortodox	primery school	single			18.4	prolonged	25.9	normal	1.61	2	21–25 years	2	21–25 years
91	c=control	aparently health(control)		2	28		28	25-35	male	urban	merchant	ortodox	primery school	married			18.5	prolonged	37.7	prolonged	1.62	2	26–30 years	2	26–30 years
100	c=control	aparently health(control)		2	21		21	15-24	male	rular	student	ortodox	primery school	single			18.6	prolonged	25.9	normal	1.63	2	21–25 years	2	21–25 years
98	c=control	aparently health(control)		2	25		25	25-35	male	urban	farmer	ortodox	primery school	single			18.8	prolonged	36	normal	1.65	2	21–25 years	2	21–25 years
117	c=control	aparently health(control)		2	21		21	15-24	female	rular	house wife	ortodox	primery school	married			19.2	prolonged	34.5	normal	1.69	2	21–25 years	2	21–25 years
113	c=control	aparently health(control)		2	25		25	25-35	male	rular	farmer	ortodox	illtrate	married			20.1	prolonged	28.8	normal	1.78	2	21–25 years	2	21–25 years
118	c=control	aparently health(control)		2	21		21	15-24	male	rular	student	ortodox	secondary school	single			20.1	prolonged	50.2	prolonged	1.78	2	21–25 years	2	21–25 years
